# Supplementary material for: Live and heat-killed Leuconostoc mesenteroides counteract the gastrointestinal dysfunction in chronic kidney disease mice through intestinal environment modulation
Source: PLoS One. 2025 Feb 24;20(2):e0318827. doi: 10.1371/journal.pone.0318827 (PMC12005673; doi:10.1371/journal.pone.0318827)
Supplement: S1 File — (XLSX) [file pone.0318827.s006.xlsx]

## Sheet: , BUN, Creatinine
	Bodyweight
	Weeks	Control								CKD								CKD + LLp.								CKD + HKLp.								CKD + LLn.m								CKD + HKLn.m
		1	2	3	4	5	6	7	8	1	2	3	4	5	6	7	8	1	2	3	4	5	6	7	8	1	2	3	4	5	6	7	8	1	2	3	4	5	6	7	8	1	2	3	4	5	6	7	8
	0	100	100	100	100	100	100	100	100	100	100	100	100	100	100	100	100	100	100	100	100	100	100	100	100	100	100	100	100	100	100	100	100	100	100	100	100	100	100	100	100	100	100	100	100	100	100	100	100
	7	100	100	105	102.5	102.44	102.63	100	100	95.24	95.24	95.56	90	100	100	97.3	97.44	93.02	90	93.02	100	102.63	91.49	97.62	95.24	93.48	94.12	93.75	93.75	102.78	102.56	93.75	97.73	88.89	95.65	88.24	97.73	100	96	100	100	95.83	95.92	90.7	97.56	100	95.56	95.35	97.73
	14	100	100	105	102.5	104.88	102.63	100	100	95.24	95.24	91.11	78	102.5	100	97.3	97.44	93.02	86	88.37	102.56	105.26	87.23	97.62	97.62	93.48	90.2	93.75	93.75	102.78	102.56	93.75	97.73	88.89	95.65	88.24	97.73	97.56	92	100	100	93.75	95.92	88.37	97.56	100	91.11	95.35	97.73
	21	100	100	110	105	107.32	102.63	102.17	100	95.24	95.24	86.67	74	102.5	102.5	97.3	100	90.7	82	88.37	102.56	107.89	85.11	97.62	97.62	91.3	88.24	91.67	91.67	102.78	102.56	93.75	97.73	88.89	93.48	88.24	97.73	97.56	92	100	97.83	93.75	95.92	88.37	100	100	91.11	95.35	97.73
	28	100	100	110	107.5	107.32	102.63	104.35	100	95.24	95.24	86.67	72	105	105	97.3	100	90.7	82	88.37	102.56	107.89	82.98	97.62	100	91.3	88.24	89.58	91.67	102.78	102.56	93.75	100	88.89	93.48	88.24	97.73	97.56	92	100	100	93.75	95.92	86.05	100	102.5	91.11	97.67	97.73
	7	100	102.44	112.5	107.5	109.76	102.63	104.35	100	95.24	95.24	88.89	72	105	107.5	100	102.56	90.7	84	93.02	105.13	110.53	87.23	100	100	91.3	92.16	85.42	100	105.56	105.13	93.75	100	97.78	95.65	88.24	100	100	82	105.13	104.35	95.83	95.92	83.72	100	105	84.44	100	100
	14	100	102.44	112.5	110	109.76	102.63	104.35	100	97.62	95.24	91.11	78	105	110	100	102.56	90.7	86	95.35	105.13	115.79	87.23	104.76	102.38	91.3	92.16	89.58	102.5	105.56	107.69	93.75	104.55	97.78	97.83	90.2	102.27	102.44	90	105.13	106.52	95.83	95.92	90.7	104.88	107.5	88.89	102.33	102.27
	21	102.17	104.88	112.5	110	112.2	102.63	104.35	102.17	97.62	95.24	91.11	82	105	110	100	105.13	93.02	88	95.35	107.69	118.42	87.23	104.76	104.76	93.48	94.12	95.83	105	108.33	110.26	93.75	106.82	100	100	92.16	102.27	102.44	96	105.13	108.7	95.83	95.92	90.7	107.32	107.5	91.11	104.65	102.27
	28	104.35	104.88	112.5	110	114.63	105.26	104.35	104.35	97.62	97.62	93.33	86	105	112.5	100	105.13	93.02	92	95.35	107.69	118.42	89.36	104.76	107.14	93.48	96.08	100	105	111.11	110.26	93.75	109.09	104.44	100	92.16	104.55	102.44	98	107.69	108.7	97.92	97.96	93.02	107.32	110	91.11	104.65	102.27
	Water intake
	Weeks	Control					CKD					CKD + LLp.					CKD + HKLp.					CKD + LLn.m					CKD + HKLn.m
		1	2	3	4	5	1	2	3	4	5	1	2	3	4	5	1	2	3	4	5	1	2	3	4	5	1	2	3	4	5
	0	6.1	5.7	6.3	6	5.3	5.1	6.4	6.1	5.3	7	6.1	6.3	7	5.8	6.3	5.4	6.4	5.3	6.3	5.9	6.6	6.3	5.3	7	6.1	5.6	5.3	6.4	7	5.3
	7	6.1	6	6.6	6.6	6.3	10.7	12.9	10.9	11	8.6	9.1	10.7	12.9	10.9	11	8.6	8.6	8	10	9.6	11.7	10	10.6	9	9.3	11.7	9	9.9	8.3	12.6
	14	5.9	4.7	6.7	8.1	5.3	11.4	15.3	13	12.6	9.7	10.7	12.6	15.3	13	12.6	9.7	6.7	9.3	10	10.3	12.4	10.4	9.7	9.6	9.4	9.9	9.6	13.1	9.1	10.1
	21	5.4	5.3	7	6.9	5.9	10.3	17.7	10.4	12.3	12.3	11.6	14.1	17.7	10.4	12.3	12.3	10.9	11.3	10.1	9.3	9.3	10	10.6	11.3	10.1	11.6	10.7	13.1	8.9	11.7
	28	5.1	5.7	6.4	6.4	5.1	13.1	14.9	13.1	14.7	12.1	12	13.3	14.9	13.1	14.7	12.1	11.3	10.7	13.1	10.4	11.7	9	9.4	8.6	12.9	13.7	10.3	14.7	10.7	12.9
	7	5.6	5.9	7.4	5.6	5.4	9.6	13.6	10	11.7	9.4	10.1	12.3	13.6	10	11.7	9.4	7.7	10.1	8.3	8.6	8.4	8.6	7.7	8	11.3	11	8.1	10.1	8.6	10.4
	14	5.1	5.6	6.9	6	5.7	6.3	11.1	7.9	8.7	7.6	9	9.1	11.1	7.9	8.7	7.6	8	7.7	6.6	7.7	9.4	8.3	7	7.9	7.9	7.4	6.6	9.4	7.6	8.4
	21	4.9	5.6	7.3	6.1	6	7.4	10	7	7.9	6.9	8.6	9.1	10	7	7.9	6.9	8.3	8.4	6.1	7.6	7.4	6.3	6.1	6.7	7.6	8.6	7.3	8	7.3	8.1
	28	5.3	5.7	7	5.6	5.7	7.9	8.7	7.7	7.3	6.3	8.7	8.6	8.7	7.7	7.3	6.3	6.7	7.3	7	6.6	6.7	6.1	6.6	7.9	7.1	8.9	7.1	8.6	7.1	6.9
	Food intake
	Weeks	Control					CKD					CKD + LLp.					CKD + HKLp.					CKD + LLn.m					CKD + HKLn.m
		1	2	3	4	5	1	2	3	4	5	1	2	3	4	5	1	2	3	4	5	1	2	3	4	5	1	2	3	4	5
	0	6	7.3	5.8	6	5.3	6	6.3	7.1	5.7	6.1	7	6.1	6	6.1	5.4	5.7	6.7	6.7	6	5.7	7	7.3	5.7	6.3	5.3	6.9	5.3	7.1	6.1	6.3
	7	6	6	5.9	5.7	6	6.1	4.7	4.4	5.4	5.6	4.6	4.6	5.3	4.4	5.1	4	5.4	5.6	4.9	5.4	5	5.4	4.9	5.4	5.6	5.1	5	5.9	5.9	5.7
	14	6	6	5.6	6.3	6.3	4.9	5.1	5.4	5.4	6.3	4.3	4.7	5.4	6	6.1	4.4	5.1	6.6	6.1	5.4	5.1	5.3	5.9	6.6	5.7	5.6	5.4	6	5.4	5.9
	21	6	6.3	7.1	5.7	6.1	5.4	5.9	6	5	6.4	5.4	6.3	6.4	6.1	5.9	5.7	5.3	6	6.1	5.9	5.1	5.9	5.1	6	6.3	6.3	5.6	6	5.4	5.7
	28	5.7	6.7	6.7	6	6.4	6.1	5.7	6.4	5.3	6	5.4	5.3	6.6	5.4	6.3	5	5.3	6.4	5.3	6	5.7	5.6	5.3	6.1	6.1	6	5.3	6.4	6.4	6.6
	7	5.9	6.7	6.7	6	6.3	6.6	6.3	6.4	5.9	6.3	6.6	6.1	6.7	6.3	7.1	5.6	5	6.3	5.7	6.9	6	6	6.4	6.1	6.3	5.3	5.9	7.1	6.1	6.3
	14	6.9	7.3	7.1	6.1	6.3	6.3	6.4	6.6	5.3	6	6.1	6.1	6.4	6.1	6.7	6.7	5.9	6.6	6.6	6.6	6.6	6	5.7	6.3	4.4	6	6.3	6.7	7.1	6
	21	6.3	7.6	7.3	5.7	6.3	7	6.4	6.9	5.3	6.6	6.9	6.4	6.4	5.7	6.6	6.6	5.7	6.1	6.3	6.1	6.7	6.7	5.3	5.9	6.3	6.3	6.1	6.3	6.1	5.9
	28	6	6.1	7	6.1	7	6.3	6.1	6.6	4.7	5.7	6.4	6.3	6.4	5	6.1	6.1	5.7	6.3	5.4	5.3	5.4	6.1	6.4	5.3	5.3	6.4	5.9	6.6	6.1	5
	BUN								Creatinine
	N	Control	CKD	LLp.	HKLp.	LLn.m	HkLn.m		N	Control	CKD	LLp.	HKLp.	LLn.m	HkLn.m
	1	24.57	37.57	22.9	22.28	22.24	20.92		1	0.21	0.21	0.18	0.19	0.17	0.21
	2	12.25	31.66	26.7	29.57	28.12	30.66		2	0.15	0.23	0.15	0.18	0.2	0.21
	3	19.82	52.55	21.66	25.45	24.89	24.9		3	0.13	0.27	0.14	0.16	0.21	0.12
	4	22.04	29.78	28.93	25.36	29.24	24.43		4	0.09	0.37	0.12	0.16	0.14	0.14
	5	21.56	27.38	26.86	25.24	31.787	22.45		5	0.09	0.15	0.24	0.18	0.15	0.09
	6	21.38	52.56	24.21	24.82	22.47	30.9		6	0.2	0.65		0.21	0.15	0.21
	7	17.79		31.3	22.95	20.86	22.45		7	0.16			0.14	0.15	0.24
	8			20.72	28.54	20.97			8						0.15
	9					34.08
	10					24.25

## Sheet: ALT,ALP,AST
	ALT
	N	Control	CKD	LLp.	HKLp.	LLn.m	HkLn.m
	1	32.7	31.3	20.7	35.39	44.2	40.7
	2	51.3	36.2	45.5	87	56.8	45.4
	3	53.6	84.1	29	52.4	48.3	29.6
	4	41	45.1	32.2	45	31.4	44.5
	5	45	59.3	72.1	44.1	46.5	37.4
	6	44.1	48.2	32.7	46.7	47.6	34.8
	7	49.1	56.4	29.2	29	43.6	27.5
	8	41.9			28.9	56.7	49.3
	9	29.8			32.7	37.5	35.8
	10				72.9	53.6
	ALP
	N	Control	CKD	LLp.	HKLp.	LLn.m	HkLn.m
	1	35.2	60.8	40.2	49.8	29.6	58.4
	2	39.9	50.1	61.7	28.1	38.7	29.4
	3	52.9	54.8	38.8	37.9	31.4	29.2
	4	45.8	77.7	46.1	74.6	26.5	36.8
	5	19.6	62.4	42	70.3	29.8	35.3
	6	36.2	96.9	58.7	65.9	45.7	32.4
	7	60.6	51	56.1	52.2	65.8	73.8
	8	79.2	76.6	51	67.1	57.5	59.8
	9	60.9	75.9	63.6		60	75
	10					49.3	44.8
	11					55.7
	12					46.6
	AST
	N	Control	CKD	LLp.	HKLp.	LLn.m	HkLn.m
	1	183.7	209	145.2	102	117.3	194
	2	212.7	184.5	226.7	138.1	149.3	148.4
	3	278.5	244.1	199.4	127.1	105.3	83.2
	4	128.8	359.2	75.9	70.5	112.7	166.7
	5	108.9	145.9	116.2	86.1	151	112.1
	6	138.6	108.4	200	81.3	95.5	70.8
	7	83.2	117.4	80.8	118.4	163	107.4
	8	69.2	119.3		178.2	102.8	123.6
	9		99			111.4	184.2
	10					94.5

## Sheet: SCFAs, uremic toxin
	Acetate
	N	Control	CKD	LLp.	HKLp.	LLn.m	HKLn.m
	1	18.78	21.92	111.03	49.63	54.94	13.69
	2	57.43	53.24	116.01	89.81	93.05	99.33
	3	99.77	27.76	94.79	64.47	58.19	87.64
	4	66.96	12.71	113.3	66.74	49.09	18.78
	5	95	52.34		88.61	94.68	101.82
	6		26.35		65.33	64.14	94.79
	Butyrate
	N	Control	CKD	LLp.	HKLp.	LLn.m	HKLn.m
	1	100	55.31	39.25	48.45	79.55	68.02
	2	45.76	4.05	53.85	69.33	66.41	65.09
	3	52.83	28.73	40.56	72.25	89.19	77.95
	4	70	13.11	45.67	48.15	53.12	64.22
	5	38.22	4.05		45.53
	6		41.44
	Lactate
	N	Control	CKD	LLp.	HKLp.	LLn.m	HKLn.m
	1	28.17	11.76	17.79	19.24	24.26	18.79
	2	27.16	12.64	17.9	19.8	21.25	24.26
	3	22.97	17.79	22.14	22.6	24.26	17.79
	4	25.71	16.56	17.67	19.51	23.48	24.26
	5	24.96		19.24	19.01
	6	26.38		29.33	30.85
	Propionate
	N	Control	CKD	LLp.	HKLp.	LLn.m	HKLn.m
	1	15.81	9.92	13.32	11.85	23.06	46.97
	2	85.38	1.42	22.04	46.18	28.05	20.12
	3	72.35	1.88	35.19	11.51	18.42	24.65
	4	32.13	7.43	12.75	11.62	29.86	17.51
	5	38.12	6.56	22.84	39.04	28.92	32.92
	6			51.73		25.56	11.39
	Indole
	N	Control	CKD	LLp.	HKLp.	LLn.m	HKLn.m
	1	0.449695	60.0995	36.7805	29.1191	17.9163	36.1366
	2	0.449695	55.8976	44.447	27.0418	16.0958	29.8358
	3	0.449695	58.1142	38.5166	38.1193	19.9207	31.3484
	4	21.6288	68.5811	42.2254	31.3215	21.6825	34.3416
	5	19.5873	71.5769	47.5604	33.8983	17.1804	29.8345
	6	15.8901	70.3837		32.5671	17.823	28.9146
	7		66.2215		28.7268		40.7958
	8		64.4227		27.0264
	9		74.1754
	N	Control	CKD	LLp.	HKLp.	LLn.m	HKLn.m
	1	31.5348	48.147	27.7566	23.4896	34.2463	42.3835
	2	39.169	48.1041	31.536	23.1001	43.3262	40.3864
	3	39.9815	50.0025	32.78	22.8365	37.8508	41.1907
	4	37.3298	44.5382	35.3203	25.5148	39.8218	39.7876
	5	34.8347	42.9717	33.7724	26.9768	39.6342	39.0657
	6			31.9415	26.2306	38.9532	43.9314
	7				24.0904	40.3598	40.7359
	8				34.4329		38.7527
	9				37

## Sheet: Motlity, defecation status
	Large intestinal motility
	N	Control	CKD	LLp.	HKLp.	LLn.m	HKLn.m
	1	1.483	0.268	3.118	0.703	0.729	1.472
	2	1.193	1.648	1.759	2.468	1.42	1.478
	3	1.666	2.213	0.597	3.002	2.104	1.68
	4	2.278	0.79	0.644	1.121	2.538	3.2
	5	1.808	0.11	1.808	2.507	2.471	1.145
	6	3.091	0.482	1.211	0.972	2.585	1.153
	7		0.11	2.173	0.786	2.013	1.261
	8		0.482		0.837	1.455
	9					1.03
	10					1.439
	11					1.05
	Small intestinal motility
	N	Control	CKD	LLp.	HKLp.	LLn.m	HKLn.m
	1	1.651	2.468	2.316	1.638	2.202	2.768
	2	2.495	-1.514	1.471	2.413	2.053	2.737
	3	2.164	1.261	2.42	2.049	1.759	1.706
	4	3.12	2.217	2.054	2.323	1.705	2.221
	5	2.787	1.915	2.551	2.171	2.703	1.999
	6	3.467	1.006	3.554	2.324	2.323	2.401
	7			1.308	1.837	2.517	2.579
	8			1.931			1.694
	9			1.699
	% water content
	N	Control	CKD	LLp.	HKLp.	LLn.m	HKLn.m
	1	0.344444	0.13253	0.40625	0.372624	0.387978	0.433009
	2	0.400496	0.397523	0.405498	0.473026	0.364742	0.471435
	3	0.443662	0.326521	0.405729	0.471963	0.471852	0.352605
	4	0.42345	0.406221	0.431815	0.405235	0.443879	0.440145
	5	0.466715	0.443866	0.390993	0.438803	0.383358	0.45375
	6	0.470819	0.326521		0.450588	0.464286	0.452118
	7	0.443105			0.359018	0.439539	0.461994
	8				0.467343	0.412214
	9				0.397268
	10				0.390993
	11				0.439892
	Frequency of defecation
	N	Control	CKD	LLp.	HKLp.	LLn.m	HKLn.m
	1	10	6	9	10	7	9
	2	9	7	10	10	7	10
	3	8	7	8	8	10	11
	4	10	5	12	9	12	9
	5	9	9	13	7	9	10
	6	11	8	10	10	9	11
	7	15	9	8	10	12	11
	8	20	10		13	11
	9	10	6			12
	10	11	6			7
	Small intestinal transit
	N	Control	CKD	LLp.	HKLp.	LLn.m	HKLn.m
	1	63.8298	57.1429	72.2222	64.4444	78.5714	58.6957
	2	54	46.67	55	59.5745	67.3077	58.6957
	3	61.5385	43.4	66.6667	62.2642	72.2222	71.6981
	4	64	52.83	63.6364	58.8235	61.2245	64.4444
	5	57	52.08	54.5455	75	70.8333	59.1837
	6			56	68.18	70	54.9
	7			68.63	68.63	61.82	59.1837

## Sheet: Histological study
	Bowman's capsule space
	N	Control	CKD	LLp.	HKLp.	LLn.m	HKLn.m
	1	4.73749	11.1347	6.43872	5.1855	4.54611	5.21936
	2	5.07614	10.0721	5.92058	3.89762	5.39379	4.59018
	3	3.84835	14.1337	5.05161	3.54854	4.97745	5.27615
	4	3.9938	8.53184	5.3197		4.49489	4.00142
	5	3.57027	9.58621				3.56582
	Distal tubule diameter
	N	Control	CKD	LLp.	HKLp.	LLn.m	HKLn.m
	1	8.19	19.19	17.0476	12.95	12.2584	11.1497
	2	8.92	18.5978	15.001	12.3703	11.0447	13.6343
	3	8.58	18.8421	13.3821	12.1487	12.7942	13.1884
	4	8.69	17.9824	13.587		11.9201	13.7991
	5	8.19	19.0786				11.1569
	Kidney imflamation
	N	Control	CKD	LLp.	HKLp.	LLn.m	HKLn.m
	1	0.4	2.8	1.2	0.6	0.6	0.4
	2	0	1.2	0.6	1	1	0.6
	3	0	2	0.4	1	0.4	1
	4	0.6	0.6	1.2		1.8	0.6
	5	0.4	2.6				0.6
	Area of fibrosis
	N	Control	CKD	LLp.	HKLp.	LLn.m	HKLn.m
	1	2.30047	4.60762	3.7386	2.82541	3.30139	3.0035
	2	3.147	6.36256	4.28737	2.0774	1.95094	2.56873
	3	3.3435	6.0488	3.7386	3.38373	2.13435	2.56873
	4	3.22125	5.62506				3.20013
	5		5.73045
	Villi length
	N	Control	CKD	LLp.	HKLp.	LLn.m	HKLn.m
	1	168.301	127.415	209.483	189.537	195.739	199.602
	2	187.412	85.5616	177.406	178.311	174.07	151.618
	3	186.092	134.612	184.749	192.41	173.371	163.728

## Sheet: CBC
	Complete blood count
	CBC	WBC (x 10 ^3/ uL)	Lyphocyte (x 10 ^3/ uL)	Monocyte (x 10 ^3/ uL)	Granulocyte (x 10 ^3/ uL)	Lyphocyte (%)	Monocyte (%)	Granulocyte (%)	RBC (x 10^6/uL)	HGB (g/dL)	HCT (%)	MCV (fL)	MCH (pg)	MCHC (g/dL)	RDW (%)	PLT (x 10 ^3/ uL)	MPV (fL)	PDW	PCT (%)
	Control 1	7.4	0.7	0.2	6.5	9	3.7	87.3	8.37	14.4	41.8	50	17.2	34.4	14.1	1557	5	16.7	**
	Control 2	1.2	0.6	0.1	0.5	49.9	6.9	43.2	9.2	13.6	49.3	53.6	14.7	27.5	12.7	743	4.7	16.4	0.349
	Control 3	2.3	0.1	0.2	2	5.6	7.7	86.7	6.7	13.8	37.6	56.2	20.5	36.7	12.2	1122	4.8	16.3	0.538
	Control 4	2.1	2	0	0.1	93.2	0.9	5.9	9.38	15.6	43.1	46	16.6	36.1	14.2	967	4.4	15.9	0.425
	Control 5	6.8	1.4	0.4	5	21	6.4	72.6	10.37	16.5	50.8	49	15.9	32.4	14.4	1455	4.8	15.8	0.698
	Control 6	1.3	0.9	0	0.4	69	2.7	28.3	7.32	13.3	38	52	18.1	35	14.9	1068	5	16	0.534
	Control 7	1	0.8	0	0.2	73.7	2.6	23.7	8.05	13.5	40.2	50	16.7	33.5	14.7	1193	5.2	15.8	0.62
	Mean	3.15714	0.928571	0.128571	2.1	45.9143	4.41429	49.6714	8.48429	14.3857	42.9714	50.9714	17.1	33.6571	13.8857	1157.86	4.84286	16.1286	0.527333
	SEM	1.03576	0.230645	0.0565445	0.986094	13.0616	0.976005	12.346	0.478375	0.459518	1.97589	1.25161	0.693164	1.16596	0.388788	105.417	0.0972408	0.13041	0.0516873
	CKD 1	1.9	0.3	0.1	1.5	13.2	5.9	80.9	7.83	13.3	37.4	47.8	16.9	35.5	13.6	1735	4.9	16.1	**
	CKD 2	2.9	0.3	0.1	2.5	11.9	3.8	84.3	5.51	12.3	30.6	55.7	22.3	40.1	14.1	1048	5.1	16.2	0.534
	CKD 3	4.9	0.4	0.2	4.3	7.7	3.8	88.5	6.19	8.7	29	47	14	30	15.7	1384	4.7	15.7	0.65
	CKD 4	1.9	1.3	0	0.6	67.1	3.2	29.7	8.04	14.6	41.8	52	18.1	64.9	15.8	1309	5	16.2	0.654
	CKD 5	3.4	0.7	0.1	2.6	19.5	4.9	75.6	8.77	15.4	43	49.1	17.5	35.8	12	2090	4.7	15.8	**
	CKD 6	1.3	0.8	0	0.5	59.1	2.9	38	7.93	13.2	40.3	50.9	16.6	32.7	15.4	1092	4.8	15.8	0.524
	Mean	2.71667	0.633333	0.0833333	2	29.75	4.08333	66.1667	7.37833	12.9167	37.0167	50.4167	17.5667	39.8333	14.4333	1443	4.86667	15.9667	0.5905
	SEM	0.495936	0.14671	0.0284521	0.544059	9.91425	0.424545	9.64637	0.471644	0.884604	2.23638	1.20604	1.0253	4.81377	0.563999	151.614	0.0617213	0.085077	0.0318193
	CKD + LLp 1	2.4	0.5	0.1	1.8	19.6	6.3	74.1	6.22	9.5	29.7	47.9	15.2	31.9	15	1813	4.9	16.1	**
	CKD + LLp 2	1.1	0.8	0	0.3	68.5	3.5	28	8.89	12.3	44.5	50.1	13.8	27.6	15.7	1316	4.8	15.7	0.631
	CKD + LLp 3	4.3	0.7	0.2	3.4	16.2	4.3	79.5	7.37	10.9	35.1	47.7	14.7	31	17	1729	4.9	16.2	**
	CKD + LLp 4	3.3	0.2	0.1	3	5.6	4.9	89.5	8.33	13.2	43.8	25.7	15.8	30.1	13.3	1598	4.7	15.9	**
	CKD + LLp 5	0.8	0.5	0	0.3	57.9	4	38.1	6.9	11.9	35.2	50.5	17	33.8	13.8	12.08	4.7	15.9	0.567
	CKD + LLp 6	2.4	0.4	0.1	1.9	18.2	4.5	77.3	10.22	18.2	52	50.9	17.8	35	12.7	1770	4.6	15.9	**
	CKD + LLp 7	2.7	1.2	1	1.4	46	5.5	48.5	7.05	12.9	34.8	49.4	18.2	37	13.3	1458	4.9	15.7	**
	CKD + LLp 8	2.8	0.5	0.2	2.1	19.3	6.5	74.2	6.59	14.9	31	47.1	22.6	48	14.3	855	4.2	15.5	0.359
	Mean	2.475	0.6	0.2125	1.775	31.4125	4.9375	63.65	7.69625	12.975	38.2625	46.1625	16.8875	34.3	14.3875	1318.88	4.7125	15.8625	0.519
	SEM	0.398098	0.106904	0.115631	0.395398	8.07154	0.381696	7.88253	0.477291	0.935939	2.72462	2.96473	0.977869	2.21561	0.508653	216.961	0.0833185	0.0800391	0.0821056
	CKD + HKLp 1	2	0.7	0.1	1.2	37	4.5	58.5	8.49	12.4	42.9	50.6	14.6	28.9	13.1	1744	4.7	15.9	**
	CKD + HKLp 2	3	0.4	0.2	2.4	13.4	5	81.6	9.15	15.8	45.2	49.5	17.2	34.9	16	930	4.4	15.8	0.409
	CKD + HKLp 3	4.5	1.8	0.2	2.5	41	3.9	55.1	5.16	11.1	23.3	45.3	21.5	47.6	15.6	728	5.2	16.4	0.378
	CKD + HKLp 4	4.3	1	0.1	3.2	22.3	3.2	74.5	6.98	14.5	38.1	54.7	20.7	38	16.7	1017	4.6	16	0.467
	CKD + HKLp 5	3.4	1.6	0.1	1.7	48	3.3	48.7	7.9	12.1	37.2	47.1	15.3	32.5	13.9	1948	5.3	15.8	**
	CKD + HKLp 6	1.7	1	0	0.7	56.1	3.7	40.2	8.14	14.2	41.4	50.9	17.4	34.2	13.9	2.19	4.3	16.4	**
	CKD + HKLp 7	0.6	0.4	0	0.2	71.5	2.1	26.4	4.02	10.8	19.8	49.5	26.8	54.5	13.4	974	4.2	15.6	0.409
	CKD + HKLp 8	5.2	2.8	0.2	2.2	53.7	3.1	43.2	9.13	14.6	46.9	51.9	15.9	31.1	16.4	1263	4.8	15.8	0.606
	CKD + HKLp 9	1.4	1	0.1	0.3	72.5	3.8	23.7	6.12	12.5	30.6	50	20.4	40.8	14.4	3600	4.4	16.9	**
	CKD + HKLp 10	9	6.6	0.2	2.2	73.1	2.3	24.6	4.1	7.7	19.4	47.5	18.7	39.6	12.6	1574	5.1	16.3	**
	CKD + HKLp 11	3.9	1.4	0.1	2.4	35.4	4.3	60.3	7.19	15.2	36	50.2	21.1	42.2	12.7	1450	4.5	15.8	0.652
	Mean	3.6	2.11429	0.1	1.38571	58.6143	3.22857	38.1571	6.65714	12.4429	33.0429	49.5857	19.3714	39.2714	13.9	1544.46	4.65714	16.0857	0.555667
	SEM	1.08342	0.798638	0.0308607	0.362155	5.45704	0.302934	5.26013	0.75474	0.983884	3.95016	0.657712	1.48159	3.01297	0.485014	413.496	0.158651	0.175158	0.0745259
	CKD + LLn.m 1	3	0.3	0.2	2.5	11.3	5.2	83.5	8.92	14.8	43.8	49.2	16.5	33.7	15.7	1695	4.7	15.7	**
	CKD + LLn.m 2	1.6	0.2	0.1	1.3	12.5	5.4	82.1	6.56	10.2	32.7	49.9	15.5	31.1	13.4	1510	4.6	15.6	0.694
	CKD + LLn.m 3	3.2	0.4	0.1	2.7	13.3	4.2	82.5	7.78	12	37.6	48.4	15.4	31.9	13	1816	4.6	15.6	**
	CKD + LLn.m 4	1.1	0.1	0.1	0.9	10	9.8	80.2	5.26	12.1	27.2	51.8	23	44.4	12.6	1663	4.5	15.8	**
	CKD + LLn.m 5	2.3	0.5	0.2	1.6	22.9	7.1	70	7.2	11.2	35.8	49.8	15.5	31.2	14.4	1593	5	15.8	**
	CKD + LLn.m 6	2.3	0.5	0.1	1.7	2.02	5.6	74.2	7.3	13.2	38.3	52.6	18	34.4	12.4	1957	4.4	16.3	**
	CKD + LLn.m 7	2.2	0.2	0.2	1.8	7.8	8.2	84	7.63	14.5	37.3	48.9	19	38.8	12	1162	4.4	15.8	0.511
	CKD + LLn.m 8	1	0.7	0	0.3	65.4	4.3	3.03	6.89	12.6	33	48	18.2	38.1	12.6	1228	4.6	15.9	0.564
	CKD + LLn.m 9	1.3	1	0	0.3	76.8	3.2	20	6.62	13.3	33.8	51.2	20	39.3	13.2	2172	4.4	17.4	**
	CKD + LLn.m 10	3.6	0.4	0.1	3.1	10.6	4.2	85.2	9.27	17.5	45.6	49.2	18.8	38.3	12	1707	4.5	15.7	**
	CKD + LLn.m 11	2.8	1.3	0.1	1.4	46.5	3	50.5	7.72	15.7	37.2	48.3	20.3	42.2	13.2	1485	4.5	15.6	0.668
	CKD + LLn.m 12	4.9	3.7	0.1	1.1	75.7	2.4	21.9	8.51	14.4	40.9	48.1	16.9	35.2	13.2	1892	4.8	15.7	**
	Mean	2.44167	0.775	0.108333	1.55833	29.5683	5.21667	61.4275	7.47167	13.4583	36.9333	49.6167	18.0917	36.55	13.1417	1656.67	4.58333	15.9083	0.60925
	SEM	0.330165	0.284212	0.0192996	0.254492	8.18314	0.636376	8.62985	0.319578	0.588071	1.45578	0.437596	0.666226	1.2497	0.301124	83.6689	0.051981	0.1464	0.043142
	CKD + HKln.m 1	5.7	0.2	0.1	5.4	3.1	1.6	95.3	9.05	12.9	41.2	45.6	14.2	31.3	14.1	1308	4.8	15.6	0.627
	CKD + HKln.m 2	2.3	0.6	0.1	1.6	27.1	6.3	66.6	6.52	9.1	29.1	44.7	13.9	31.2	13	1118	5.2	15.9	0.581
	CKD + HKln.m 3	2.8	0.9	0.2	1.7	31.9	6.9	61.2	6.27	10.2	32.9	52.6	16.2	31	14.5	1564	5	15.7	**
	CKD + HKln.m 4	2.2	0.2	0.2	1.8	8.9	7.4	83.7	6.89	10.7	39.4	57.2	15.5	27.1	14.4	1179	8.6	17.5	**
	CKD + HKln.m 5	1.5	0.3	0.1	1.1	19.8	5.7	74.5	4.67	11.2	23.1	49.5	23.9	48.4	12.5	1121	4.8	17.2	0.538
	CKD + HKln.m 6	1.1	0.7	0.1	0.3	64.5	4.9	30.6	7.78	12.6	38.7	49.8	16.1	32.5	14.7	1222	4.4	15.6	0.537
	CKD + HKln.m 7	1.2	0.8	0	0.4	63.6	3.2	33.2	7.44	13.3	37.7	50.7	17.8	35.2	14.1	2791	4.8	17.4	**
	CKD + HKln.m 8	3.8	2.7	0.1	1	70	2.5	27.5	8.41	15.1	39.6	47.1	17.9	38.1	12.9	1530	4.3	15.6	0.657
	CKD + HKln.m 9	14.6	10.2	0.8	3.6	69.5	5.7	24.8	7.69	13.8	38	49.5	17.9	36.3	14.4	23.04	5.6	16.4	**
	Mean	3.91111	1.84444	0.188889	1.87778	39.8222	4.91111	55.2667	7.19111	12.1	35.5222	49.6333	17.0444	34.5667	13.8444	1317.34	5.27778	16.3222	0.588
	SEM	1.42053	1.07485	0.0789593	0.546905	9.04929	0.677299	8.92817	0.430508	0.641179	1.99762	1.25985	0.993047	2.04803	0.271882	237.45	0.435181	0.275266	0.0239082

## Sheet: Acid and bile salt tolerant
		Acid tolerant pH 7
			L.plantarum			L. casei			P. 6.1			P. 6.4			P. 6.6			P. 7.1			P. 7.2			P. 7.4			P. 7.5			P. 9.1			P. 10.1			P. 11.4
		h.	1	2	3	1	2	3	1	2	3	1	2	3	1	2	3	1	2	3	1	2	3	1	2	3	1	2	3	1	2	3	1	2	3	1	2	3
		0	100	100	100	100	100	100	100	100	100	100	100	100	100	100	100	100	100	100	100	100	100	100	100	100	100	100	100	100	100	100	100	100	100	100	100	100
		1	100.3	102.44	102.69	102.24	100.36	101.39	99.39	101.27	101.47	104.31	103.5	103.76	100	101.35	101.55	101.75	102.65	103.97	101.23	102.98	100.42	98.87	98.93	97.85	117.08	116.66	116.91	105.93	102.83	104.22	111.3	111.86	114.63	129.3	108.19	109.07
		2	101.71	103.48	102.51	105.38	105.08	106.08	107.45	108.44	109.43	111.85	108.95	111.65	108.19	109.22	108.99	113.08	115.71	115.51	107.52	109.9	108.03	107.46	107.16	106.87	118.13	118.51	118.32	111.61	108.41	105.8	118.45	116.78	117.79	141.87	118.54	119.65
		3	103.56	103.95	103.09	107.01	110.31	108.86	118.54	118.81	118.16	120.42	117.55	119.89	119.89	120.52	120.23	125.24	121.17	122.07	122.85	123	121.24	117.36	116.96	114.57	124.67	121.67	121.71	111.5	109	112.11	122.52	121.39	123.12	148.31	124.89	124.62
		Acid tolerant pH 4
			L.plantarum			L. casei			P. 6.1			P. 6.4			P. 6.6			P. 7.1			P. 7.2			P. 7.4			P. 7.5			P. 9.1			P. 10.1			p. 11.4
		h.	1	2	3	1	2	3	1	2	3	1	2	3	1	2	3	1	2	3	1	2	3	1	2	3	1	2	3	1	2	3	1	2	3	1	2	3
		0	100	100	100	100	100	100	100	100	100	100	100	100	100	100	100	100	100	100	100	100	100	100	100	100	100	100	100	100	100	100	100	100	100	100	100	100
		1	98.0828	98.3905	98.738	97.4065	99.8639	100.312	99.9213	100.651	100.633	102.61	103.479	102.053	100.077	99.9231	100.58	96.2327	97.7611	98.7294	95.767	95.5717	95.3368	97.3822	96.7586	98.6296	99.9213	95.6217	97.4966	99.8239	97.9775	99.5711	99.9213	95.6217	97.2818	99.4566	98.7011	98.5714
		2	97.1836	98.3905	98.738	97.56	101.355	99.3349	102.21	101.734	103.476	101.663	101.464	101.592	102.13	100.796	102.277	97.2497	100.846	97.7451	96.2418	94.2396	95.0402	98.8627	99.8897	101.05	100	98.6601	99.1165	99.5204	98.6535	100.85	100	98.6601	99.6684	103.462	102.081	101.477
		3	96.2327	98.3477	98.6063	96.2652	95.466	97.2085	102.976	103.024	103.357	102.816	101.53	99.5225	103.05	101.131	102.526	100.73	103.614	101.836	92.784	92.6094	91.6255	98.6357	99.068	100.485	94.5542	94.5713	95.2643	95.6677	94.3548	95.2694	101.02	100.445	97.8475	99.0717	99.0952	99.1388
		Acid tolerant pH 3
		h.	L.plantarum			L. casei			P. 6.1			P. 6.4			P. 6.6			P. 7.1			P. 7.2			P. 7.4			P. 7.5			P. 9.1			P. 10.1			p. 11.4
		0	100	100	100	100	100	100	100	100	100	100	100	100	100	100	100	100	100	100	100	100	100	100	100	100	100	100	100	100	100	100	100	100	100	100	100	100
		1	95.767	95.5717	95.3368	97.3822	96.7586	98.6296	99.9213	95.6217	97.4966	99.8239	97.9775	99.5711	99.9213	95.6217	97.2818	99.4566	98.7011	98.5714	94.6726	97.3192	94.8499	95.9495	96.0372	95.8609	91.9266	93.7524	93.2446	97.7698	97.6546	96.599	34.6131	34.2906	34.7016	96.8376	95.767	97.4335
		2	96.2418	94.2396	95.0402	98.8627	99.8897	101.05	100	98.6601	99.1165	99.5204	98.6535	100.85	100	98.6601	99.6684	103.462	102.081	101.477	84.7504	83.6342	85.1607	92.397	93.0582	92.0446	103.98	108.168	106.076	86.4878	86.3795	85.1252	34.6131	34.2906	34.7016	34.1452	33.8806	34.0422
		3	92.784	92.6094	91.6255	98.6357	99.068	100.485	94.5542	94.5713	95.2643	95.6677	94.3548	95.2694	101.02	100.445	97.8475	99.0717	99.0952	99.1388	34.5702	34.6131	34.2167	90.7982	90.4534	90.6277	84.5247	86.5533	89.3903	79.9192	79.618	78.5602	34.6131	34.2906	34.7016	34.1452	33.8806	34.0422
		Bile salt 0.2%
		h.	L.plantarum			L. casei			P. 6.1			P. 6.4			P. 6.6			P. 7.1			P. 7.2			P. 7.4			P. 7.5			P. 9.1			P. 10.1			p. 11.4
		0	100	100	100	100	100	100	100	100	100	100	100	100	100	100	100	100	100	100	100	100	100	100	100	100	100	100	100	100	100	100	100	100	100	100	100	100
		1	129.86	120	102.94	0	0	0	102.42	102.25	102.69	0	0	0	106.67	105.43	103.91	0	0	0	0	0	0	0	0	0	0	0	0	0	0	0	0	0	0	0	0	0
		2	108.05	101.9	94.91	0	0	0	62.36	64.3	65.14	0	0	0	72.98	75.07	70.16	0	0	0	0	0	0	0	0	0	0	0	0	0	0	0	0	0	0	0	0	0
		3	78.19	92.19	83.6	0	0	0	0	0	0	0	0	0	75.73	75.47	73.15	0	0	0	0	0	0	0	0	0	0	0	0	0	0	0	0	0	0	0	0	0
		Bile salt 0.3%
		h.	L.plantarum			L. casei			P. 6.1			P. 6.4			P. 6.6			P. 7.1			P. 7.2			P. 7.4			P. 7.5			P. 9.1			P. 10.1			p. 11.4
		0	100	100	100	100	100	100	100	100	100	100	100	100	100	100	100	100	100	100	100	100	100	100	100	100	100	100	100	100	100	100	100	100	100	100	100	100
		1	100	106.68	94.1	0	0	0	69.51	68.77	68.36	0	0	0	0	0	0	0	0	0	0	0	0	0	0	0	0	0	0	0	0	0	0	0	0	0	0	0
		2	0	0	0	0	0	0	0	0	0	0	0	0	0	0	0	0	0	0	0	0	0	0	0	0	0	0	0	0	0	0	0	0	0	0	0	0
		3	0	0	0	0	0	0	0	0	0	0	0	0	0	0	0	0	0	0	0	0	0	0	0	0	0	0	0	0	0	0	0	0	0	0	0	0
		Bile salt 0%
		h.	L.plantarum			L. casei			P. 6.1			P. 6.4			P. 6.6			P. 7.1			P. 7.2			P. 7.4			P. 7.5			P. 9.1			P. 10.1			p. 11.4
		0	100	100	100	100	100	100	100	100	100	100	100	100	100	100	100	100	100	100	100	100	100	100	100	100	100	100	100	100	100	100	100	100	100	100	100	100
		1	102.72	100.44	101.69	104.36	102.79	102.77	102.42	102.25	102.69	104.76	102.98	103.07	106.67	105.43	103.91	101.78	101.08	101.64	101.55	101.83	102.86	101.55	101.41	101.59	102.67	102.95	101.11	101.88	101.5	101.1	103.16	103.09	103.43	129.3	108.19	109.07
		2	106.52	106.14	107.29	106.01	104.85	103.2	106.74	109.74	110.06	112.1	107.77	110.06	117.53	115.25	113.56	119.61	102.14	102.91	103.68	103.99	104.53	103.68	103.39	102.93	104.05	102.95	101.11	106.21	105.41	104.29	104.97	105.53	105.78	141.87	118.54	119.65
		3	108.49	112.47	110.75	108.53	106.38	104.09	109.64	112.81	111.34	115.14	112.2	113.19	110.86	109.14	107.29	103.82	102.74	103.67	114.25	115.16	115.52	114.25	114.43	114.15	107.27	106.97	105.49	106.67	106	104.77	108.08	107.37	107.61	148.31	124.89	124.62

## Sheet: Antibiotic susceptibility
	Antibiotic susceptibility
	Bacteria	Ampicillin	Gentamycin	Erythomycin	Clindamycin	Tetracyclin	Chloramphenicol	Aztreonam	Amikacin	Cefoxitin	Ceftriaxone	Ciprofloxacin	Gentamicin	Kanamicin	Streptomycin	Suphamethoxazole	Vancomycin	Sulbactam
	L. plantarum	42.3	13.1	35.6	15.4	33.6	40.2	0	8.3	33.6	0	8.8	15	0	0	19.5	0	36.1
		41.4	11.5	34.4	16.3	34.6	38.2	0	10	34	0	11.3	15.4	0	0	18.5	0	34.2
		40	12.5	36.6	14.5	34.5	42	0	10.2	32.2	0	10.3	15.4	0	0	19.3	0	37.9
	Mean	41.2333	12.3667	35.5333	15.4	34.2333	40.1333	0	9.5	33.2667	0	10.1333	15.2667	0	0	19.1	0	36.0667
	L. casei	34.8	14.9	45.7	32.8	46.1	36.7	0	12.4	18.3	28.9	12.4	14.9	0	15.8	0	0	33.7
		33.4	16.2	42.8	30.3	47	34.1	0	12.9	19.5	28.3	12.9	15	0	11.6	0	0	32.7
		34.4	15.9	43.3	29.2	46.3	35.7	0	12.4	17.9	29.9	12.4	14.7	0	13.2	0	0	33
	Mean	34.2	15.6667	43.9333	30.7667	46.4667	35.5	0	12.5667	18.5667	29.0333	12.5667	14.8667	0	13.5333	0	0	33.1333
	P. 6.1 (Leuconostoc mesenteroides)	26.8	15.7	34.8	32.2	37.8	36.1	0	15.2	15.8	13.1	18.4	20.8	12.7	12.8	0	0	31.8
		29.4	16.7	33.9	32.8	40.5	35.5	0	16.7	16	12.7	17.1	20.5	10.8	12.2	0	0	28.7
		29.2	16	32.4	32.3	36.8	36.1	0	17.1	15.5	12.7	16.8	19.2	11.9	10.3	0	0	31.8
	Mean	28.4667	16.1333	33.7	32.4333	38.3667	35.9	0	16.3333	15.7667	12.8333	17.4333	20.1667	11.8	11.7667	0	0	30.7667
	P. 6.4 (Leuconostoc mesenteroides)	29.9	15	31.8	31.9	34.7	36.3	0	20	17.2	14.1	19.6	21.2	16.7	10	0	0	29.4
		27.8	15	32.5	31	37.1	35.6	0	20	14.9	17.8	19.9	20.1	14.5	11.4	0	0	29
		28.5	16.9	31.9	32.1	36.3	35.9	0	20	16.9	15.6	20.3	20.4	15	10.5	0	0	31.2
	Mean	28.7333	15.6333	32.0667	31.6667	36.0333	35.9333	0	20	16.3333	15.8333	19.9333	20.5667	15.4	10.6333	0	0	29.8667
	P. 6.6 (Leuconostoc mesenteroides)	28.6	15.5	34.6	33.1	41.7	36	0	16.1	14.8	11.7	16.4	20.4	14.3	10.7	0	0	28
		29.4	15.7	34.7	31.3	41.1	34.8	0	15.7	15	11.8	18.9	21.7	13.6	11.4	0	0	30.3
		30.4	15.2	35.6	33.9	38.7	34.8	0	16.2	14.9	10.2	16.9	20.3	14	12	0	0	29.5
	Mean	29.4667	15.4667	34.9667	32.7667	40.5	35.2	0	16	14.9	11.2333	17.4	20.8	13.9667	11.3667	0	0	29.2667
	P. 7.1 (Weissella calibra)	28.6	12.5	23.5	25.4	30.2	29.3	7.4	11	14	19.5	14	12.9	0	0	0	6.7	24.9
		38.9	10.7	25.5	26.9	30.1	26.5	7.3	11.6	13.4	18.3	13.2	13.9	0	0	0	7.7	26.7
		39.7	9.9	25.1	25.9	30.3	28.6	7	11.5	14.4	20.4	14.4	13.6	0	0	0	7.1	26.4
	Mean	35.7333	11.0333	24.7	26.0667	30.2	28.1333	7.23333	11.3667	13.9333	19.4	13.8667	13.4667	0	0	0	7.16667	26
	P. 7.2 (Weissella confusa)	29.5	14.7	33.6	31	31.4	35	0	10.6	15.7	21.1	14	12.8	10.9	12.9	0	9.7	25.9
		25.8	16	30.7	34	34.4	33.3	0	10.4	15.5	21.3	14.8	13.2	11.2	16.5	0	8.9	25.2
		28.3	15.1	31.8	34.4	33.1	32.7	0	10.2	16.6	20.7	15.7	12.8	10.8	13	0	9.3	24.9
	Mean	27.8667	15.2667	32.0333	33.1333	32.9667	33.6667	0	10.4	15.9333	21.0333	14.8333	12.9333	10.9667	14.1333	0	9.3	25.3333
	P. 7.4 (L. sakei)	22.8	0	29.3	31.8	31.7	30.8	0	13.3	9.9	14.2	13.2	11.4	0	0	0	0	19.5
		23.7	0	29.8	33.3	29.3	28.2	0	13.7	9.6	14.8	13.6	11.4	0	0	0	0	20.7
		23.7	0	30	34.3	30.3	30.4	0	12.9	9.5	14.6	13.8	11.1	0	0	0	0	22
	Mean	23.4	0	29.7	33.1333	30.4333	29.8	0	13.3	9.66667	14.5333	13.5333	11.3	0	0	0	0	20.7333
	P. 7.5 (Weissella confusa)	31.2	13.6	33.3	32.3	32.4	31.7	0	14.7	17.1	28.5	18.6	15.2	12.5	0	0	0	24
		30.3	14.3	32.3	32	29.8	30.2	0	14	17.5	28.4	19.3	14.8	14.2	0	0	0	26.8
		30.6	13.8	32	31.5	33.3	32	0	15.7	17.2	27.5	18.3	16	13.5	0	0	0	27.6
	Mean	30.7	13.9	32.5333	31.9333	31.8333	31.3	0	14.8	17.2667	28.1333	18.7333	15.3333	13.4	0	0	0	26.1333
	P. 9.1 (Weissella confusa)	24.2	12.6	24.6	27.1	27.7	27	0	13.5	13.8	21.6	16.2	15	12.8	12.2	0	0	24.6
		26.1	13.1	25.4	28.2	28.4	27	0	13.8	14.7	21.6	17.9	13.5	13.2	12.7	0	0	24.2
		25.5	12.9	24.1	27.4	27.7	25.3	0	14.2	14.1	20.7	17.1	14.3	12.9	12.5	0	0	24.7
	Mean	25.2667	12.8667	24.7	27.5667	27.9333	26.4333	0	13.8333	14.2	21.3	17.0667	14.2667	12.9667	12.4667	0	0	24.5
	P. 10.1 (Weissella confusa)	28.2	12.2	28.4	29.6	30	29.1	0	14.1	16.9	20.6	18.2	14	11	11	0	0	26.5
		29.2	13	28.7	26	30.7	30.5	0	16	17.4	20.9	18.2	15.9	12.2	11.5	0	0	26.5
		28.6	13.2	29	28.8	31	32.7	0	13.8	16.3	20	18.9	14	11	11.6	0	0	28.3
	Mean	28.6667	12.8	28.7	28.1333	30.5667	30.7667	0	14.6333	16.8667	20.5	18.4333	14.6333	11.4	11.3667	0	0	27.1
	P. 11.4 (Weissella confusa)	28.5	12.7	27.2	29	31.7	30.3	0	14.6	15	18.3	18.5	14.7	13.6	14.3	0	0	23
		28.8	13.3	27.3	30.1	34.1	30.6	0	14.3	15.5	19	19.4	13.9	12	13.4	0	0	24.1
		26.2	13	29.9	31.4	32.3	29.7	0	14.1	15	20	18.6	15.3	11.5	13.9	0	0	21.2
	Mean	27.8333	13	28.1333	28.1333	30.1667	30.2	0	14.3333	15.1667	19.1	18.8333	14.6333	12.3667	13.8667	0	0	22.7667
