# Supplementary material for: Live and heat-killed Leuconostoc mesenteroides counteract the gastrointestinal dysfunction in chronic kidney disease mice through intestinal environment modulation
Source: PLoS One. 2025 Feb 24;20(2):e0318827. doi: 10.1371/journal.pone.0318827 (PMC12005673; doi:10.1371/journal.pone.0318827)
Supplement: S2 File — (XLSX) [file pone.0318827.s007.xlsx]

## Sheet: Level 1
Level 1
	index	Unassigned	k__Archaea	k__Bacteria	group1
	Control	7	23	54275	Control
	CKD	21	11	54273	CKD
	CKD.LLp	33	0	54272	CKD.LLp
	CKD.HKLp	274	100	53931	CKD.HKLp
	CKD.LLn.m	15	5	54285	CKD.LLn.m
	CKD.HKLn.m	0	9	54296	CKD.HKLn.m

## Sheet: Level 2
	Level 2
	index	Unassigned;__	k__Archaea;__	k__Archaea;p__Aenigmarchaeota	k__Archaea;p__Crenarchaeota	k__Archaea;p__Nanoarchaeota	k__Bacteria;__	k__Bacteria;p__Acidobacteriota	k__Bacteria;p__Actinobacteriota	k__Bacteria;p__Bacteroidota	k__Bacteria;p__Chloroflexi	k__Bacteria;p__Cyanobacteria	k__Bacteria;p__Desulfobacterota	k__Bacteria;p__Entotheonellaeota	k__Bacteria;p__Firmicutes	k__Bacteria;p__Fusobacteriota	k__Bacteria;p__Gemmatimonadota	k__Bacteria;p__Latescibacterota	k__Bacteria;p__Methylomirabilota	k__Bacteria;p__Myxococcota	k__Bacteria;p__NB1-j	k__Bacteria;p__Nitrospirota	k__Bacteria;p__Patescibacteria	k__Bacteria;p__Planctomycetota	k__Bacteria;p__Proteobacteria	k__Bacteria;p__RCP2-54	k__Bacteria;p__Spirochaetota	k__Bacteria;p__Verrucomicrobiota	group1
	Control	7	10	0	0	13	21	276	813	22116	157	0	23	0	24858	0	177	0	0	49	0	15	2265	0	3333	12	0	160	Control
	CKD	21	8	3	0	0	30	0	1209	11313	0	0	0	0	27966	9	0	0	0	0	0	0	4045	0	172	0	0	9529	CKD
	CKD.LLp	33	0	0	0	0	20	0	1376	20449	2	3	8	0	24364	83	4	0	0	0	0	4	4897	0	482	0	11	2569	CKD.LLp
	CKD.HKLp	274	97	0	3	0	120	219	1230	20311	54	0	57	7	25878	10	123	3	0	50	4	12	2258	4	2542	0	0	1049	CKD.HKLp
	CKD.LLn.m	15	0	0	5	0	15	466	1570	19526	150	6	15	0	24455	34	228	0	0	67	0	21	1767	0	4116	17	0	1832	CKD.LLn.m
	CKD.HKLn.m	0	0	0	9	0	0	114	1487	19783	47	3	87	0	25110	22	86	0	4	4	0	0	4483	0	2541	0	0	525	CKD.HKLn.m

## Sheet: Level 3
Level 3
	index	Unassigned;__;__	k__Archaea;__;__	k__Archaea;p__Aenigmarchaeota;c__Deep_Sea_Euryarchaeotic_Group(DSEG)	k__Archaea;p__Crenarchaeota;c__Nitrososphaeria	k__Archaea;p__Nanoarchaeota;c__Nanoarchaeia	k__Bacteria;__;__	k__Bacteria;p__Acidobacteriota;c__Acidobacteriae	k__Bacteria;p__Acidobacteriota;c__Blastocatellia	k__Bacteria;p__Acidobacteriota;c__Holophagae	k__Bacteria;p__Acidobacteriota;c__Subgroup_5	k__Bacteria;p__Acidobacteriota;c__Thermoanaerobaculia	k__Bacteria;p__Acidobacteriota;c__Vicinamibacteria	k__Bacteria;p__Actinobacteriota;__	k__Bacteria;p__Actinobacteriota;c__Acidimicrobiia	k__Bacteria;p__Actinobacteriota;c__Actinobacteria	k__Bacteria;p__Actinobacteriota;c__Coriobacteriia	k__Bacteria;p__Actinobacteriota;c__MB-A2-108	k__Bacteria;p__Actinobacteriota;c__Rubrobacteria	k__Bacteria;p__Actinobacteriota;c__Thermoleophilia	k__Bacteria;p__Bacteroidota;c__Bacteroidia	k__Bacteria;p__Bacteroidota;c__Kapabacteria	k__Bacteria;p__Chloroflexi;c__Anaerolineae	k__Bacteria;p__Chloroflexi;c__Chloroflexia	k__Bacteria;p__Chloroflexi;c__Dehalococcoidia	k__Bacteria;p__Chloroflexi;c__Gitt-GS-136	k__Bacteria;p__Chloroflexi;c__JG30-KF-CM66	k__Bacteria;p__Chloroflexi;c__KD4-96	k__Bacteria;p__Chloroflexi;c__Ktedonobacteria	k__Bacteria;p__Chloroflexi;c__P2-11E	k__Bacteria;p__Chloroflexi;c__TK10	k__Bacteria;p__Cyanobacteria;c__Cyanobacteriia	k__Bacteria;p__Desulfobacterota;c__	k__Bacteria;p__Desulfobacterota;c__Desulfovibrionia	k__Bacteria;p__Desulfobacterota;c__Desulfuromonadia	k__Bacteria;p__Entotheonellaeota;c__Entotheonellia	k__Bacteria;p__Firmicutes;c__Bacilli	k__Bacteria;p__Firmicutes;c__Clostridia	k__Bacteria;p__Firmicutes;c__Negativicutes	k__Bacteria;p__Fusobacteriota;c__Fusobacteriia	k__Bacteria;p__Gemmatimonadota;c__AKAU4049	k__Bacteria;p__Gemmatimonadota;c__BD2-11_terrestrial_group	k__Bacteria;p__Gemmatimonadota;c__Gemmatimonadetes	k__Bacteria;p__Gemmatimonadota;c__S0134_terrestrial_group	k__Bacteria;p__Latescibacterota;c__Latescibacterota	k__Bacteria;p__Methylomirabilota;c__Methylomirabilia	k__Bacteria;p__Myxococcota;c__Myxococcia	k__Bacteria;p__Myxococcota;c__Polyangia	k__Bacteria;p__Myxococcota;c__bacteriap25
	Control	7	10	0	0	13	21	28	47	35	0	24	142	0	115	356	249	7	7	79	22107	9	11	72	0	35	0	7	18	3	11	0	0	7	16	0	1995	22837	26	0	25	5	118	29	0	0	15	23	11
	CKD	21	8	3	0	0	30	0	0	0	0	0	0	0	0	166	1043	0	0	0	11313	0	0	0	0	0	0	0	0	0	0	0	0	0	0	0	15323	12609	34	9	0	0	0	0	0	0	0	0	0
	CKD.LLp	33	0	0	0	0	20	0	0	0	0	0	0	0	0	88	1288	0	0	0	20449	0	0	0	0	0	0	0	2	0	0	3	0	8	0	0	12744	11569	51	83	0	0	4	0	0	0	0	0	0
	CKD.HKLp	274	97	0	3	0	120	17	56	15	7	18	106	0	91	225	850	5	0	59	20311	0	0	7	21	9	0	17	0	0	0	0	0	57	0	7	7627	18240	11	10	17	2	98	6	3	0	15	23	12
	CKD.LLn.m	15	0	0	5	0	15	137	62	34	0	28	205	5	123	850	455	22	0	115	19526	0	13	53	14	18	11	13	22	0	6	6	12	3	0	0	3581	20839	35	34	27	5	174	22	0	0	27	40	0
	CKD.HKLn.m	0	0	0	9	0	0	17	28	7	0	11	51	0	57	255	1154	0	0	21	19783	0	0	12	7	9	0	14	3	2	0	3	0	87	0	0	4573	20516	21	22	15	0	64	7	0	4	4	0	0
[truncated: 11 more columns]

## Sheet: Level 4
	Level 4
	index	Unassigned;__;__;__	k__Archaea;__;__;__	k__Archaea;p__Aenigmarchaeota;c__Deep_Sea_Euryarchaeotic_Group(DSEG);o__Deep_Sea_Euryarchaeotic_Group(DSEG)	k__Archaea;p__Crenarchaeota;c__Nitrososphaeria;o__Nitrososphaerales	k__Archaea;p__Nanoarchaeota;c__Nanoarchaeia;o__Woesearchaeales	k__Bacteria;__;__;__	k__Bacteria;p__Acidobacteriota;c__Acidobacteriae;o__Acidobacteriales	k__Bacteria;p__Acidobacteriota;c__Acidobacteriae;o__Bryobacterales	k__Bacteria;p__Acidobacteriota;c__Acidobacteriae;o__Solibacterales	k__Bacteria;p__Acidobacteriota;c__Acidobacteriae;o__Subgroup_13	k__Bacteria;p__Acidobacteriota;c__Blastocatellia;o__Blastocatellales	k__Bacteria;p__Acidobacteriota;c__Blastocatellia;o__Pyrinomonadales	k__Bacteria;p__Acidobacteriota;c__Holophagae;o__Subgroup_7	k__Bacteria;p__Acidobacteriota;c__Subgroup_5;o__Subgroup_5	k__Bacteria;p__Acidobacteriota;c__Thermoanaerobaculia;o__Thermoanaerobaculales	k__Bacteria;p__Acidobacteriota;c__Vicinamibacteria;o__Subgroup_17	k__Bacteria;p__Acidobacteriota;c__Vicinamibacteria;o__Vicinamibacterales	k__Bacteria;p__Actinobacteriota;__;__	k__Bacteria;p__Actinobacteriota;c__Acidimicrobiia;__	k__Bacteria;p__Actinobacteriota;c__Acidimicrobiia;o__	k__Bacteria;p__Actinobacteriota;c__Acidimicrobiia;o__Actinomarinales	k__Bacteria;p__Actinobacteriota;c__Acidimicrobiia;o__IMCC26256	k__Bacteria;p__Actinobacteriota;c__Acidimicrobiia;o__Microtrichales	k__Bacteria;p__Actinobacteriota;c__Actinobacteria;o__0319-7L14	k__Bacteria;p__Actinobacteriota;c__Actinobacteria;o__Actinomycetales	k__Bacteria;p__Actinobacteriota;c__Actinobacteria;o__Bifidobacteriales	k__Bacteria;p__Actinobacteriota;c__Actinobacteria;o__Corynebacteriales	k__Bacteria;p__Actinobacteriota;c__Actinobacteria;o__Frankiales	k__Bacteria;p__Actinobacteriota;c__Actinobacteria;o__Kineosporiales	k__Bacteria;p__Actinobacteriota;c__Actinobacteria;o__Micrococcales	k__Bacteria;p__Actinobacteriota;c__Actinobacteria;o__Micromonosporales	k__Bacteria;p__Actinobacteriota;c__Actinobacteria;o__Propionibacteriales	k__Bacteria;p__Actinobacteriota;c__Actinobacteria;o__Pseudonocardiales	k__Bacteria;p__Actinobacteriota;c__Actinobacteria;o__Streptomycetales	k__Bacteria;p__Actinobacteriota;c__Actinobacteria;o__Streptosporangiales	k__Bacteria;p__Actinobacteriota;c__Coriobacteriia;o__Coriobacteriales	k__Bacteria;p__Actinobacteriota;c__MB-A2-108;o__MB-A2-108	k__Bacteria;p__Actinobacteriota;c__Rubrobacteria;o__Rubrobacterales	k__Bacteria;p__Actinobacteriota;c__Thermoleophilia;o__	k__Bacteria;p__Actinobacteriota;c__Thermoleophilia;o__Gaiellales	k__Bacteria;p__Actinobacteriota;c__Thermoleophilia;o__Solirubrobacterales	k__Bacteria;p__Bacteroidota;c__Bacteroidia;o__Bacteroidales	k__Bacteria;p__Bacteroidota;c__Bacteroidia;o__Chitinophagales	k__Bacteria;p__Bacteroidota;c__Bacteroidia;o__Cytophagales	k__Bacteria;p__Bacteroidota;c__Bacteroidia;o__Flavobacteriales	k__Bacteria;p__Bacteroidota;c__Bacteroidia;o__Sphingobacteriales	k__Bacteria;p__Bacteroidota;c__Kapabacteria;o__Kapabacteriales	k__Bacteria;p__Chloroflexi;c__Anaerolineae;o__Anaerolineales
	Control	7	10	0	0	13	21	0	28	0	0	27	20	35	0	24	0	142	0	21	10	34	37	13	49	0	0	11	33	7	172	11	53	0	15	5	249	7	7	0	37	42	21862	79	142	5	19	9	6
	CKD	21	8	3	0	0	30	0	0	0	0	0	0	0	0	0	0	0	0	0	0	0	0	0	0	0	154	4	0	0	8	0	0	0	0	0	1043	0	0	0	0	0	11313	0	0	0	0	0	0
	CKD.LLp	33	0	0	0	0	20	0	0	0	0	0	0	0	0	0	0	0	0	0	0	0	0	0	0	0	65	4	0	0	11	0	8	0	0	0	1288	0	0	0	0	0	20444	0	5	0	0	0	0
	CKD.HKLp	274	97	0	3	0	120	0	17	0	0	8	48	15	7	18	0	106	0	3	5	32	25	26	37	0	19	7	11	0	56	21	39	12	23	0	850	5	0	4	33	22	20198	39	63	6	5	0	0
	CKD.LLn.m	15	0	0	5	0	15	73	48	6	10	8	54	34	0	28	6	199	5	19	16	34	16	38	104	23	0	24	110	6	257	70	124	40	78	14	455	22	0	5	42	68	19100	191	216	10	9	0	0
	CKD.HKLn.m	0	0	0	9	0	0	0	17	0	0	6	22	7	0	11	0	51	0	11	8	14	15	9	47	0	40	15	0	0	52	5	56	18	15	7	1154	0	0	0	9	12	19701	28	54	0	0	0	0
[truncated: 88 more columns]

## Sheet: Level 5
	Level 5
	index	Unassigned;__;__;__;__	k__Archaea;__;__;__;__	k__Archaea;p__Aenigmarchaeota;c__Deep_Sea_Euryarchaeotic_Group(DSEG);o__Deep_Sea_Euryarchaeotic_Group(DSEG);f__Deep_Sea_Euryarchaeotic_Group(DSEG)	k__Archaea;p__Crenarchaeota;c__Nitrososphaeria;o__Nitrososphaerales;f__Nitrososphaeraceae	k__Archaea;p__Nanoarchaeota;c__Nanoarchaeia;o__Woesearchaeales;f__Woesearchaeales	k__Bacteria;__;__;__;__	k__Bacteria;p__Acidobacteriota;c__Acidobacteriae;o__Acidobacteriales;f__	k__Bacteria;p__Acidobacteriota;c__Acidobacteriae;o__Acidobacteriales;f__Acidobacteriaceae_(Subgroup_1)	k__Bacteria;p__Acidobacteriota;c__Acidobacteriae;o__Acidobacteriales;f__Koribacteraceae	k__Bacteria;p__Acidobacteriota;c__Acidobacteriae;o__Bryobacterales;f__Bryobacteraceae	k__Bacteria;p__Acidobacteriota;c__Acidobacteriae;o__Solibacterales;f__Solibacteraceae	k__Bacteria;p__Acidobacteriota;c__Acidobacteriae;o__Subgroup_13;f__Subgroup_13	k__Bacteria;p__Acidobacteriota;c__Blastocatellia;o__Blastocatellales;f__Blastocatellaceae	k__Bacteria;p__Acidobacteriota;c__Blastocatellia;o__Pyrinomonadales;f__Pyrinomonadaceae	k__Bacteria;p__Acidobacteriota;c__Holophagae;o__Subgroup_7;f__Subgroup_7	k__Bacteria;p__Acidobacteriota;c__Subgroup_5;o__Subgroup_5;f__Subgroup_5	k__Bacteria;p__Acidobacteriota;c__Thermoanaerobaculia;o__Thermoanaerobaculales;f__Thermoanaerobaculaceae	k__Bacteria;p__Acidobacteriota;c__Vicinamibacteria;o__Subgroup_17;f__Subgroup_17	k__Bacteria;p__Acidobacteriota;c__Vicinamibacteria;o__Vicinamibacterales;f__	k__Bacteria;p__Acidobacteriota;c__Vicinamibacteria;o__Vicinamibacterales;f__Vicinamibacteraceae	k__Bacteria;p__Actinobacteriota;__;__;__	k__Bacteria;p__Actinobacteriota;c__Acidimicrobiia;__;__	k__Bacteria;p__Actinobacteriota;c__Acidimicrobiia;o__;f__	k__Bacteria;p__Actinobacteriota;c__Acidimicrobiia;o__Actinomarinales;f__	k__Bacteria;p__Actinobacteriota;c__Acidimicrobiia;o__IMCC26256;f__IMCC26256	k__Bacteria;p__Actinobacteriota;c__Acidimicrobiia;o__Microtrichales;__	k__Bacteria;p__Actinobacteriota;c__Acidimicrobiia;o__Microtrichales;f__	k__Bacteria;p__Actinobacteriota;c__Acidimicrobiia;o__Microtrichales;f__Iamiaceae	k__Bacteria;p__Actinobacteriota;c__Acidimicrobiia;o__Microtrichales;f__Ilumatobacteraceae	k__Bacteria;p__Actinobacteriota;c__Actinobacteria;o__0319-7L14;f__0319-7L14	k__Bacteria;p__Actinobacteriota;c__Actinobacteria;o__Actinomycetales;f__Actinomycetaceae	k__Bacteria;p__Actinobacteriota;c__Actinobacteria;o__Bifidobacteriales;f__Bifidobacteriaceae	k__Bacteria;p__Actinobacteriota;c__Actinobacteria;o__Corynebacteriales;f__Corynebacteriaceae	k__Bacteria;p__Actinobacteriota;c__Actinobacteria;o__Corynebacteriales;f__Mycobacteriaceae	k__Bacteria;p__Actinobacteriota;c__Actinobacteria;o__Corynebacteriales;f__Nocardiaceae	k__Bacteria;p__Actinobacteriota;c__Actinobacteria;o__Frankiales;f__	k__Bacteria;p__Actinobacteriota;c__Actinobacteria;o__Frankiales;f__Acidothermaceae	k__Bacteria;p__Actinobacteriota;c__Actinobacteria;o__Frankiales;f__Frankiaceae	k__Bacteria;p__Actinobacteriota;c__Actinobacteria;o__Frankiales;f__Geodermatophilaceae	k__Bacteria;p__Actinobacteriota;c__Actinobacteria;o__Frankiales;f__Sporichthyaceae	k__Bacteria;p__Actinobacteriota;c__Actinobacteria;o__Kineosporiales;f__Kineosporiaceae	k__Bacteria;p__Actinobacteriota;c__Actinobacteria;o__Micrococcales;f__Cellulomonadaceae	k__Bacteria;p__Actinobacteriota;c__Actinobacteria;o__Micrococcales;f__Dermacoccaceae	k__Bacteria;p__Actinobacteriota;c__Actinobacteria;o__Micrococcales;f__Dermatophilaceae	k__Bacteria;p__Actinobacteriota;c__Actinobacteria;o__Micrococcales;f__Intrasporangiaceae	k__Bacteria;p__Actinobacteriota;c__Actinobacteria;o__Micrococcales;f__Microbacteriaceae	k__Bacteria;p__Actinobacteriota;c__Actinobacteria;o__Micrococcales;f__Micrococcaceae	k__Bacteria;p__Actinobacteriota;c__Actinobacteria;o__Micrococcales;f__Promicromonosporaceae
	Control	7	10	0	0	13	21	0	0	0	28	0	0	27	20	35	0	24	0	67	75	0	21	10	34	37	13	0	0	0	49	0	0	0	11	0	10	0	0	13	10	7	5	0	13	0	14	140	0
	CKD	21	8	3	0	0	30	0	0	0	0	0	0	0	0	0	0	0	0	0	0	0	0	0	0	0	0	0	0	0	0	0	154	4	0	0	0	0	0	0	0	0	0	4	0	0	0	4	0
	CKD.LLp	33	0	0	0	0	20	0	0	0	0	0	0	0	0	0	0	0	0	0	0	0	0	0	0	0	0	0	0	0	0	0	65	4	0	0	0	0	0	0	0	0	0	0	0	0	0	11	0
	CKD.HKLp	274	97	0	3	0	120	0	0	0	17	0	0	8	48	15	7	18	0	34	72	0	3	5	32	25	5	4	6	11	37	0	19	0	4	3	3	0	0	8	0	0	5	0	0	0	4	47	0
	CKD.LLn.m	15	0	0	5	0	15	22	43	8	48	6	10	8	54	34	0	28	6	80	119	5	19	16	34	16	16	0	0	22	104	23	0	0	24	0	0	74	24	12	0	6	0	0	0	0	44	196	17
	CKD.HKLn.m	0	0	0	9	0	0	0	0	0	17	0	0	6	22	7	0	11	0	4	47	0	11	8	14	15	0	0	9	0	47	0	40	0	10	5	0	0	0	0	0	0	0	0	0	7	0	45	0
[truncated: 182 more columns]

## Sheet: Level 6
	Level 6
	index	Unassigned;__;__;__;__;__	k__Archaea;__;__;__;__;__	k__Archaea;p__Aenigmarchaeota;c__Deep_Sea_Euryarchaeotic_Group(DSEG);o__Deep_Sea_Euryarchaeotic_Group(DSEG);f__Deep_Sea_Euryarchaeotic_Group(DSEG);g__Deep_Sea_Euryarchaeotic_Group(DSEG)	k__Archaea;p__Crenarchaeota;c__Nitrososphaeria;o__Nitrososphaerales;f__Nitrososphaeraceae;__	k__Archaea;p__Crenarchaeota;c__Nitrososphaeria;o__Nitrososphaerales;f__Nitrososphaeraceae;g__Nitrososphaeraceae	k__Archaea;p__Nanoarchaeota;c__Nanoarchaeia;o__Woesearchaeales;f__Woesearchaeales;g__Woesearchaeales	k__Bacteria;__;__;__;__;__	k__Bacteria;p__Acidobacteriota;c__Acidobacteriae;o__Acidobacteriales;f__;g__	k__Bacteria;p__Acidobacteriota;c__Acidobacteriae;o__Acidobacteriales;f__Acidobacteriaceae_(Subgroup_1);__	k__Bacteria;p__Acidobacteriota;c__Acidobacteriae;o__Acidobacteriales;f__Acidobacteriaceae_(Subgroup_1);g__Acidipila	k__Bacteria;p__Acidobacteriota;c__Acidobacteriae;o__Acidobacteriales;f__Acidobacteriaceae_(Subgroup_1);g__Edaphobacter	k__Bacteria;p__Acidobacteriota;c__Acidobacteriae;o__Acidobacteriales;f__Koribacteraceae;g__Candidatus_Koribacter	k__Bacteria;p__Acidobacteriota;c__Acidobacteriae;o__Bryobacterales;f__Bryobacteraceae;g__Bryobacter	k__Bacteria;p__Acidobacteriota;c__Acidobacteriae;o__Solibacterales;f__Solibacteraceae;g__Candidatus_Solibacter	k__Bacteria;p__Acidobacteriota;c__Acidobacteriae;o__Subgroup_13;f__Subgroup_13;g__Subgroup_13	k__Bacteria;p__Acidobacteriota;c__Blastocatellia;o__Blastocatellales;f__Blastocatellaceae;__	k__Bacteria;p__Acidobacteriota;c__Blastocatellia;o__Blastocatellales;f__Blastocatellaceae;g__Aridibacter	k__Bacteria;p__Acidobacteriota;c__Blastocatellia;o__Blastocatellales;f__Blastocatellaceae;g__Stenotrophobacter	k__Bacteria;p__Acidobacteriota;c__Blastocatellia;o__Pyrinomonadales;f__Pyrinomonadaceae;g__RB41	k__Bacteria;p__Acidobacteriota;c__Holophagae;o__Subgroup_7;f__Subgroup_7;g__Subgroup_7	k__Bacteria;p__Acidobacteriota;c__Subgroup_5;o__Subgroup_5;f__Subgroup_5;g__Subgroup_5	k__Bacteria;p__Acidobacteriota;c__Thermoanaerobaculia;o__Thermoanaerobaculales;f__Thermoanaerobaculaceae;g__Subgroup_10	k__Bacteria;p__Acidobacteriota;c__Vicinamibacteria;o__Subgroup_17;f__Subgroup_17;g__Subgroup_17	k__Bacteria;p__Acidobacteriota;c__Vicinamibacteria;o__Vicinamibacterales;f__;g__	k__Bacteria;p__Acidobacteriota;c__Vicinamibacteria;o__Vicinamibacterales;f__Vicinamibacteraceae;g__	k__Bacteria;p__Acidobacteriota;c__Vicinamibacteria;o__Vicinamibacterales;f__Vicinamibacteraceae;g__Vicinamibacteraceae	k__Bacteria;p__Actinobacteriota;__;__;__;__	k__Bacteria;p__Actinobacteriota;c__Acidimicrobiia;__;__;__	k__Bacteria;p__Actinobacteriota;c__Acidimicrobiia;o__;f__;g__	k__Bacteria;p__Actinobacteriota;c__Acidimicrobiia;o__Actinomarinales;f__;g__	k__Bacteria;p__Actinobacteriota;c__Acidimicrobiia;o__IMCC26256;f__IMCC26256;g__IMCC26256	k__Bacteria;p__Actinobacteriota;c__Acidimicrobiia;o__Microtrichales;__;__	k__Bacteria;p__Actinobacteriota;c__Acidimicrobiia;o__Microtrichales;f__;g__	k__Bacteria;p__Actinobacteriota;c__Acidimicrobiia;o__Microtrichales;f__Iamiaceae;g__Iamia	k__Bacteria;p__Actinobacteriota;c__Acidimicrobiia;o__Microtrichales;f__Ilumatobacteraceae;__	k__Bacteria;p__Actinobacteriota;c__Acidimicrobiia;o__Microtrichales;f__Ilumatobacteraceae;g__	k__Bacteria;p__Actinobacteriota;c__Acidimicrobiia;o__Microtrichales;f__Ilumatobacteraceae;g__CL500-29_marine_group	k__Bacteria;p__Actinobacteriota;c__Acidimicrobiia;o__Microtrichales;f__Ilumatobacteraceae;g__Ilumatobacter	k__Bacteria;p__Actinobacteriota;c__Actinobacteria;o__0319-7L14;f__0319-7L14;g__0319-7L14	k__Bacteria;p__Actinobacteriota;c__Actinobacteria;o__Actinomycetales;f__Actinomycetaceae;g__Actinomyces	k__Bacteria;p__Actinobacteriota;c__Actinobacteria;o__Bifidobacteriales;f__Bifidobacteriaceae;g__Bifidobacterium	k__Bacteria;p__Actinobacteriota;c__Actinobacteria;o__Corynebacteriales;f__Corynebacteriaceae;g__Corynebacterium	k__Bacteria;p__Actinobacteriota;c__Actinobacteria;o__Corynebacteriales;f__Mycobacteriaceae;g__Mycobacterium	k__Bacteria;p__Actinobacteriota;c__Actinobacteria;o__Corynebacteriales;f__Nocardiaceae;g__Gordonia	k__Bacteria;p__Actinobacteriota;c__Actinobacteria;o__Frankiales;f__;g__	k__Bacteria;p__Actinobacteriota;c__Actinobacteria;o__Frankiales;f__Acidothermaceae;g__Acidothermus	k__Bacteria;p__Actinobacteriota;c__Actinobacteria;o__Frankiales;f__Frankiaceae;g__Jatrophihabitans	k__Bacteria;p__Actinobacteriota;c__Actinobacteria;o__Frankiales;f__Geodermatophilaceae;g__Blastococcus
	Control	7	10	0	0	0	13	21	0	0	0	0	0	28	0	0	8	0	19	20	35	0	24	0	67	0	75	0	21	10	34	37	13	0	0	0	0	0	0	49	0	0	0	11	0	10	0	0	13
	CKD	21	8	3	0	0	0	30	0	0	0	0	0	0	0	0	0	0	0	0	0	0	0	0	0	0	0	0	0	0	0	0	0	0	0	0	0	0	0	0	0	154	4	0	0	0	0	0	0
	CKD.LLp	33	0	0	0	0	0	20	0	0	0	0	0	0	0	0	0	0	0	0	0	0	0	0	0	0	0	0	0	0	0	0	0	0	0	0	0	0	0	0	0	65	4	0	0	0	0	0	0
	CKD.HKLp	274	97	0	3	0	0	120	0	0	0	0	0	17	0	0	4	0	4	48	15	7	18	0	34	3	69	0	3	5	32	25	5	4	6	7	0	4	0	37	0	19	0	4	3	3	0	0	8
	CKD.LLn.m	15	0	0	0	5	0	15	22	7	14	22	8	48	6	10	8	0	0	54	34	0	28	6	80	0	119	5	19	16	34	16	16	0	0	0	6	0	16	104	23	0	0	24	0	0	74	24	12
	CKD.HKLn.m	0	0	0	0	9	0	0	0	0	0	0	0	17	0	0	0	6	0	22	7	0	11	0	4	0	47	0	11	8	14	15	0	0	9	0	0	0	0	47	0	40	0	10	5	0	0	0	0
[truncated: 395 more columns]

## Sheet: Level 7
	Level 7
	index	Unassigned;__;__;__;__;__;__	k__Archaea;__;__;__;__;__;__	k__Archaea;p__Aenigmarchaeota;c__Deep_Sea_Euryarchaeotic_Group(DSEG);o__Deep_Sea_Euryarchaeotic_Group(DSEG);f__Deep_Sea_Euryarchaeotic_Group(DSEG);g__Deep_Sea_Euryarchaeotic_Group(DSEG);s__	k__Archaea;p__Crenarchaeota;c__Nitrososphaeria;o__Nitrososphaerales;f__Nitrososphaeraceae;__;__	k__Archaea;p__Crenarchaeota;c__Nitrososphaeria;o__Nitrososphaerales;f__Nitrososphaeraceae;g__Nitrososphaeraceae;s__	k__Archaea;p__Nanoarchaeota;c__Nanoarchaeia;o__Woesearchaeales;f__Woesearchaeales;g__Woesearchaeales;s__	k__Bacteria;__;__;__;__;__;__	k__Bacteria;p__Acidobacteriota;c__Acidobacteriae;o__Acidobacteriales;f__;g__;s__	k__Bacteria;p__Acidobacteriota;c__Acidobacteriae;o__Acidobacteriales;f__Acidobacteriaceae_(Subgroup_1);__;__	k__Bacteria;p__Acidobacteriota;c__Acidobacteriae;o__Acidobacteriales;f__Acidobacteriaceae_(Subgroup_1);g__Acidipila;__	k__Bacteria;p__Acidobacteriota;c__Acidobacteriae;o__Acidobacteriales;f__Acidobacteriaceae_(Subgroup_1);g__Edaphobacter;s__Acidobacteria_bacterium	k__Bacteria;p__Acidobacteriota;c__Acidobacteriae;o__Acidobacteriales;f__Koribacteraceae;g__Candidatus_Koribacter;s__	k__Bacteria;p__Acidobacteriota;c__Acidobacteriae;o__Bryobacterales;f__Bryobacteraceae;g__Bryobacter;s__	k__Bacteria;p__Acidobacteriota;c__Acidobacteriae;o__Solibacterales;f__Solibacteraceae;g__Candidatus_Solibacter;s__	k__Bacteria;p__Acidobacteriota;c__Acidobacteriae;o__Subgroup_13;f__Subgroup_13;g__Subgroup_13;s__	k__Bacteria;p__Acidobacteriota;c__Blastocatellia;o__Blastocatellales;f__Blastocatellaceae;__;__	k__Bacteria;p__Acidobacteriota;c__Blastocatellia;o__Blastocatellales;f__Blastocatellaceae;g__Aridibacter;s__	k__Bacteria;p__Acidobacteriota;c__Blastocatellia;o__Blastocatellales;f__Blastocatellaceae;g__Stenotrophobacter;__	k__Bacteria;p__Acidobacteriota;c__Blastocatellia;o__Blastocatellales;f__Blastocatellaceae;g__Stenotrophobacter;s__Acidobacteria_bacterium	k__Bacteria;p__Acidobacteriota;c__Blastocatellia;o__Blastocatellales;f__Blastocatellaceae;g__Stenotrophobacter;s__Stenotrophobacter_namibiensis	k__Bacteria;p__Acidobacteriota;c__Blastocatellia;o__Pyrinomonadales;f__Pyrinomonadaceae;g__RB41;s__	k__Bacteria;p__Acidobacteriota;c__Blastocatellia;o__Pyrinomonadales;f__Pyrinomonadaceae;g__RB41;s__uncultivated_soil	k__Bacteria;p__Acidobacteriota;c__Holophagae;o__Subgroup_7;f__Subgroup_7;g__Subgroup_7;s__	k__Bacteria;p__Acidobacteriota;c__Subgroup_5;o__Subgroup_5;f__Subgroup_5;g__Subgroup_5;s__	k__Bacteria;p__Acidobacteriota;c__Thermoanaerobaculia;o__Thermoanaerobaculales;f__Thermoanaerobaculaceae;g__Subgroup_10;__	k__Bacteria;p__Acidobacteriota;c__Thermoanaerobaculia;o__Thermoanaerobaculales;f__Thermoanaerobaculaceae;g__Subgroup_10;s__	k__Bacteria;p__Acidobacteriota;c__Thermoanaerobaculia;o__Thermoanaerobaculales;f__Thermoanaerobaculaceae;g__Subgroup_10;s__Acidobacteria_bacterium	k__Bacteria;p__Acidobacteriota;c__Vicinamibacteria;o__Subgroup_17;f__Subgroup_17;g__Subgroup_17;s__	k__Bacteria;p__Acidobacteriota;c__Vicinamibacteria;o__Vicinamibacterales;f__;g__;s__	k__Bacteria;p__Acidobacteriota;c__Vicinamibacteria;o__Vicinamibacterales;f__Vicinamibacteraceae;g__;s__	k__Bacteria;p__Acidobacteriota;c__Vicinamibacteria;o__Vicinamibacterales;f__Vicinamibacteraceae;g__Vicinamibacteraceae;s__	k__Bacteria;p__Actinobacteriota;__;__;__;__;__	k__Bacteria;p__Actinobacteriota;c__Acidimicrobiia;__;__;__;__	k__Bacteria;p__Actinobacteriota;c__Acidimicrobiia;o__;f__;g__;__	k__Bacteria;p__Actinobacteriota;c__Acidimicrobiia;o__;f__;g__;s__	k__Bacteria;p__Actinobacteriota;c__Acidimicrobiia;o__Actinomarinales;f__;g__;__	k__Bacteria;p__Actinobacteriota;c__Acidimicrobiia;o__Actinomarinales;f__;g__;s__	k__Bacteria;p__Actinobacteriota;c__Acidimicrobiia;o__IMCC26256;f__IMCC26256;g__IMCC26256;s__	k__Bacteria;p__Actinobacteriota;c__Acidimicrobiia;o__Microtrichales;__;__;__	k__Bacteria;p__Actinobacteriota;c__Acidimicrobiia;o__Microtrichales;f__;g__;s__	k__Bacteria;p__Actinobacteriota;c__Acidimicrobiia;o__Microtrichales;f__Iamiaceae;g__Iamia;s__	k__Bacteria;p__Actinobacteriota;c__Acidimicrobiia;o__Microtrichales;f__Ilumatobacteraceae;__;__	k__Bacteria;p__Actinobacteriota;c__Acidimicrobiia;o__Microtrichales;f__Ilumatobacteraceae;g__;s__	k__Bacteria;p__Actinobacteriota;c__Acidimicrobiia;o__Microtrichales;f__Ilumatobacteraceae;g__CL500-29_marine_group;s__Hevea_brasiliensis	k__Bacteria;p__Actinobacteriota;c__Acidimicrobiia;o__Microtrichales;f__Ilumatobacteraceae;g__Ilumatobacter;s__	k__Bacteria;p__Actinobacteriota;c__Actinobacteria;o__0319-7L14;f__0319-7L14;g__0319-7L14;s__	k__Bacteria;p__Actinobacteriota;c__Actinobacteria;o__Actinomycetales;f__Actinomycetaceae;g__Actinomyces;s__Schaalia_odontolytica	k__Bacteria;p__Actinobacteriota;c__Actinobacteria;o__Bifidobacteriales;f__Bifidobacteriaceae;g__Bifidobacterium;__
	Control	7	10	0	0	0	13	21	0	0	0	0	0	28	0	0	8	0	5	7	7	20	0	35	0	6	18	0	0	67	0	75	0	21	0	10	0	34	37	13	0	0	0	0	0	0	49	0	0
	CKD	21	8	3	0	0	0	30	0	0	0	0	0	0	0	0	0	0	0	0	0	0	0	0	0	0	0	0	0	0	0	0	0	0	0	0	0	0	0	0	0	0	0	0	0	0	0	0	17
	CKD.LLp	33	0	0	0	0	0	20	0	0	0	0	0	0	0	0	0	0	0	0	0	0	0	0	0	0	0	0	0	0	0	0	0	0	0	0	0	0	0	0	0	0	0	0	0	0	0	0	49
	CKD.HKLp	274	97	0	3	0	0	120	0	0	0	0	0	17	0	0	4	0	0	0	4	48	0	15	7	0	8	10	0	34	3	69	0	3	0	5	0	32	25	5	4	6	7	0	4	0	37	0	8
	CKD.LLn.m	15	0	0	0	5	0	15	22	7	14	22	8	48	6	10	8	0	0	0	0	54	0	34	0	0	18	10	6	80	0	119	5	19	0	16	8	26	16	16	0	0	0	6	0	16	104	23	0
	CKD.HKLn.m	0	0	0	0	9	0	0	0	0	0	0	0	17	0	0	0	6	0	0	0	18	4	7	0	0	0	11	0	4	0	47	0	11	8	0	0	14	15	0	0	9	0	0	0	0	47	0	13
[truncated: 524 more columns]
